# Supplementary material for: Asymmetric localization of DLC1 defines avian trunk neural crest polarity for directional delamination and migration
Source: Nat Commun. 2017 Oct 30;8:1185. doi: 10.1038/s41467-017-01107-0 (PMC5662599; doi:10.1038/s41467-017-01107-0)
Supplement: Supplementary file 4 — Supplementary Data 1 [file 41467_2017_1107_MOESM4_ESM.xlsx]

## Sheet: Proteins
Supplementary Data 1. Functional classification of Dlc1-interacting proteins
Uniprot Accession	Protein name	Coverage	# Peptides	# PSMs	# Unique Peptides	# AAs	MW [kDa]	calc. pI	Entrez Gene ID	Gene ID	Chromosome	Biological Processes	Cellular Component	Molecular Function	Pfam IDs	Score Sequest HT	# Peptides Sequest HT	Exp. q-value	Sum PEP Score
A0A0A0MRR7	U1 small nuclear ribonucleoprotein C OS=Homo sapiens GN=SNRPC PE=1 SV=1	10	1	1	1	180	19.673	9.58	6631	SNRPC	6	cell organization and biogenesis;metabolic process	nucleus;spliceosomal complex	metal ion binding;protein binding;RNA binding	Pf06220	4.1783	1	0	5.06023
Q53Z07	NPC-A-16 OS=Homo sapiens GN=RPL9 PE=2 SV=1	21.3542	2	2	2	192	21.85	9.95	6133	RPL9	4	cell organization and biogenesis;metabolic process;transport	cytoplasm;cytosol;membrane;nucleus;ribosome	protein binding;RNA binding;structural molecule activity	Pf00347	9.55186	2	0	10.0101
P01023	Alpha-2-macroglobulin OS=Homo sapiens GN=A2M PE=1 SV=3	2.17096	3	4	1	1474	163.188	6.46	2	A2M	12	cell differentiation;cell organization and biogenesis;metabolic process;regulation of biological process;response to stimulus;transport	cytosol;extracellular;organelle lumen	enzyme regulator activity;protein binding	Pf00207, Pf01835, Pf07677, Pf07678, Pf07703, Pf10569, Pf11974, Pf13249	11.5835	3	0	5.92377
A8K3C3	T-complex protein 1 subunit delta OS=Homo sapiens PE=2 SV=1	7.05009	3	3	3	539	57.916	7.83	10575	CCT4	2	metabolic process;regulation of biological process;transport	cytoplasm;cytosol	nucleotide binding;protein binding;RNA binding	Pf00118	9.46814	3	0	11.5618
Q562L9	Actin-like protein (Fragment) OS=Homo sapiens GN=ACT PE=3 SV=1	81.5534	4	183	1	103	11.549	6.52	71	ACTG1	17	cell organization and biogenesis;cellular component movement;regulation of biological process;response to stimulus	cytoskeleton;cytosol;membrane;nucleus	nucleotide binding;protein binding;structural molecule activity	Pf00022	854.226	4	0	62.607
F8WF69	Clathrin light chain A OS=Homo sapiens GN=CLTA PE=1 SV=1	4.23077	2	2	2	260	27.801	4.91			9	transport		structural molecule activity	Pf01086	4.98826	2	0.00215318	2.88677
V9HWA9	Epididymis secretory sperm binding protein Li 62p OS=Homo sapiens GN=HEL-S-62p PE=2 SV=1	0.661455	1	1	1	1663	187.03	6.4	718	C3	19	coagulation;defense response;metabolic process;regulation of biological process;response to stimulus	extracellular;membrane	catalytic activity;enzyme regulator activity;protein binding	Pf00207, Pf01759, Pf01821, Pf01835, Pf07677, Pf07678, Pf07703, Pf10569, Pf11974	2.07641	1	0.00390156	2.31399
P26368	Splicing factor U2AF 65 kDa subunit OS=Homo sapiens GN=U2AF2 PE=1 SV=4	3.36842	1	1	1	475	53.467	9.09	11338	U2AF2	19	metabolic process;regulation of biological process;transport	nucleus;spliceosomal complex	nucleotide binding;protein binding;RNA binding	Pf00076, Pf13893, Pf14259	3.15001	1	0.00215318	2.94082
A0A024R6S1	DnaJ (Hsp40) homolog, subfamily A, member 2, isoform CRA_a OS=Homo sapiens GN=DNAJA2 PE=3 SV=1	6.06796	2	2	2	412	45.717	6.48	10294	DNAJA2	16	metabolic process;regulation of biological process;response to stimulus	cytosol;membrane;nucleus	metal ion binding;nucleotide binding;protein binding	Pf00226, Pf00684, Pf01556	5.48181	2	0	4.53036
A0A0B4J1V9	Helicase, lymphoid-specific, isoform CRA_b OS=Homo sapiens GN=HELLS PE=1 SV=1	1.47059	1	1	1	884	102.65	7.65	3070	HELLS	10	cell division;cell organization and biogenesis;cell proliferation;development;metabolic process;regulation of biological process	nucleus	catalytic activity;nucleotide binding;protein binding	Pf00176, Pf00271, Pf11496	4.11762	1	0	3.41635
Q9BW61	DET1- and DDB1-associated protein 1 OS=Homo sapiens GN=DDA1 PE=1 SV=1	11.7647	1	1	1	102	11.828	8.68	79016	DDA1	19			protein binding	Pf10172	2.82016	1	0.00215318	2.54852
A1A4E9	Keratin 13 OS=Homo sapiens GN=KRT13 PE=2 SV=1	5.8952	3	8	1	458	49.555	4.96	3860	KRT13	17	cell organization and biogenesis;response to stimulus	cytoskeleton;nucleus	protein binding;structural molecule activity	Pf00038	29.3776	3	0	12.5216
A0A0F7G8J1	Plasminogen OS=Homo sapiens GN=PLG PE=2 SV=1	2.96663	2	2	2	809	90.569	7.36				coagulation;metabolic process;regulation of biological process	extracellular	catalytic activity	Pf00024, Pf00051, Pf00089, Pf09342, Pf13365	4.98286	2	0	3.28554
P26641-2	Isoform 2 of Elongation factor 1-gamma OS=Homo sapiens GN=EEF1G	5.74949	1	1	1	487	56.114	7.72	1937	EEF1G	11	metabolic process;response to stimulus	cytoplasm;cytosol;endoplasmic reticulum;membrane;nucleus	catalytic activity;protein binding;RNA binding	Pf00043, Pf00647, Pf02798, Pf13409, Pf13410, Pf13417, Pf14497	2.09732	1	0.00824856	1.57643
Q92499	ATP-dependent RNA helicase DDX1 OS=Homo sapiens GN=DDX1 PE=1 SV=2	2.43243	1	1	1	740	82.38	7.23	1653	DDX1	2	cell organization and biogenesis;development;metabolic process;regulation of biological process;response to stimulus	cytoplasm;membrane;nucleus	catalytic activity;DNA binding;nucleotide binding;protein binding;RNA binding	Pf00270, Pf00271, Pf00622	3.38392	1	0	3.4023
P36873-2	Isoform Gamma-2 of Serine/threonine-protein phosphatase PP1-gamma catalytic subunit OS=Homo sapiens GN=PPP1CC	21.9585	5	9	1	337	38.493	6.13	5501	PPP1CC	12	cell differentiation;cell division;cell organization and biogenesis;metabolic process;regulation of biological process;response to stimulus	cytoplasm;cytosol;membrane;mitochondrion;nucleus	catalytic activity;metal ion binding;protein binding;RNA binding	Pf00149	39.4637	5	0	33.2928
K7ELC2	40S ribosomal protein S15 OS=Homo sapiens GN=RPS15 PE=1 SV=1	34.8684	3	6	3	152	17.712	10.39	6209	RPS15	19	cell differentiation;cell organization and biogenesis;metabolic process;transport	cytoplasm;cytosol;membrane;nucleus;ribosome	DNA binding;protein binding;RNA binding;structural molecule activity	Pf00203	26.9963	3	0	25.7059
P02533	Keratin, type I cytoskeletal 14 OS=Homo sapiens GN=KRT14 PE=1 SV=4	6.77966	4	12	1	472	51.529	5.16	3861	KRT14	17	cell differentiation;cell organization and biogenesis;response to stimulus	cytoplasm;cytosol;nucleus	protein binding;structural molecule activity	Pf00038, Pf13514	39.4255	4	0	11.3433
O95071	E3 ubiquitin-protein ligase UBR5 OS=Homo sapiens GN=UBR5 PE=1 SV=2	1.17899	1	1	1	2799	309.158	5.85	51366	UBR5	8	cell proliferation;metabolic process;regulation of biological process;response to stimulus	cytoplasm;membrane;nucleus	catalytic activity;metal ion binding;protein binding;RNA binding	Pf00632, Pf00658, Pf02207, Pf11547	3.78075	1	0	3.65797
P55884-2	Isoform 2 of Eukaryotic translation initiation factor 3 subunit B OS=Homo sapiens GN=EIF3B	1.03093	1	1	1	873	98.967	5.08							Pf00076, Pf08662, Pf13893, Pf14259	2.27648	1	0.00534759	1.93442
B4DIS3	Dpy-30-like protein, isoform CRA_b OS=Homo sapiens GN=LOC84661 PE=2 SV=1	16.6667	1	1	1	120	13.857	7.5	84661	DPY30	2	cell organization and biogenesis;metabolic process;regulation of biological process;transport	Golgi;nucleus	catalytic activity;protein binding	Pf05186	3.77023	1	0	3.09615
Q53RG0	Eukaryotic translation initiation factor 4E member 2, isoform CRA_c OS=Homo sapiens GN=tmp_locus_9 PE=2 SV=1	5.30612	1	1	1	245	28.344	8.88	9470	EIF4E2	2	metabolic process;regulation of biological process	cytoplasm;cytosol	protein binding;RNA binding	Pf01652	3.98994	1	0	3.77495
P01621	Ig kappa chain V-III region NG9 (Fragment) OS=Homo sapiens PE=2 SV=1	25	2	2	2	100	10.722	6.52				metabolic process;regulation of biological process;response to stimulus;transport	extracellular;membrane	catalytic activity;protein binding	Pf00047, Pf07679, Pf07686	5.85971	2	0	4.99621
P16104	Histone H2AX OS=Homo sapiens GN=H2AFX PE=1 SV=2	22.3776	2	3	1	143	15.135	10.74	3014	H2AFX	11	cell organization and biogenesis;metabolic process;regulation of biological process;response to stimulus	chromosome;nucleus	DNA binding;protein binding	Pf00125, Pf00808	11.7185	2	0	8.98178
P25786-2	Isoform Long of Proteasome subunit alpha type-1 OS=Homo sapiens GN=PSMA1	4.46097	1	1	1	269	30.22	6.99	5682	PSMA1	11	metabolic process;regulation of biological process;response to stimulus	cytosol;nucleus;proteasome	catalytic activity;protein binding;RNA binding	Pf00227, Pf10584	2.16123	1	0.00215318	2.61013
Q15149	Plectin OS=Homo sapiens GN=PLEC PE=1 SV=3	0.170794	1	1	1	4684	531.466	5.96	5339	PLEC	8	cell organization and biogenesis	cytoplasm;cytoskeleton;cytosol;membrane	protein binding;RNA binding;structural molecule activity	Pf00307, Pf00681, Pf03501, Pf07812	2.69104	1	0.00635359	1.63004
Q9P1U1	Actin-related protein 3B OS=Homo sapiens GN=ACTR3B PE=2 SV=1	6.45933	3	8	1	418	47.577	5.88	57180	ACTR3B	7	cell organization and biogenesis;regulation of biological process	cytoplasm;cytoskeleton	nucleotide binding;protein binding	Pf00022	20.4812	3	0	9.70734
P61964	WD repeat-containing protein 5 OS=Homo sapiens GN=WDR5 PE=1 SV=1	12.5749	3	3	3	334	36.565	8.27	11091	WDR5	9	cell organization and biogenesis;metabolic process;regulation of biological process	nucleus	catalytic activity;protein binding	Pf00400, Pf08662, Pf11715	10.665	3	0	10.5697
Q6MZX7	Putative uncharacterized protein DKFZp686M24218 OS=Homo sapiens GN=DKFZp686M24218 PE=2 SV=1	5.2521	1	5	1	476	52.387	7.77	3503	IGHG4	14	cell organization and biogenesis;defense response;metabolic process;regulation of biological process;response to stimulus	extracellular	catalytic activity;protein binding	Pf07654, Pf08205	13.6772	1	0	7.49307
P15924	Desmoplakin OS=Homo sapiens GN=DSP PE=1 SV=3	1.4629	3	3	3	2871	331.569	6.81	1832	DSP	6	cell differentiation;cell organization and biogenesis;metabolic process;regulation of biological process;response to stimulus	cytoplasm;cytoskeleton;membrane;nucleus	catalytic activity;motor activity;protein binding;RNA binding;structural molecule activity	Pf00038, Pf00681, Pf01540, Pf01576, Pf02463, Pf04111, Pf04156, Pf05483, Pf05557, Pf05622, Pf06008, Pf06160, Pf06637, Pf07888, Pf10174, Pf12072, Pf12128, Pf13166	9.47105	3	0	8.93245
B2RD27	cDNA, FLJ96428, highly similar to Homo sapiens proteasome (prosome, macropain) 26S subunit, non-ATPase, 7 (Mov34 homolog) (PSMD7), mRNA OS=Homo sapiens PE=2 SV=1	3.08642	1	1	1	324	36.988	6.77	5713	PSMD7	16	metabolic process;regulation of biological process;response to stimulus	cytosol;membrane;nucleus;proteasome	protein binding	Pf01398, Pf13012	2.13708	1	0.00390156	2.16507
B2RBR9	cDNA, FLJ95650, highly similar to Homo sapiens karyopherin (importin) beta 1 (KPNB1), mRNA OS=Homo sapiens PE=2 SV=1	1.0274	1	1	1	876	97.122	4.78	3837	KPNB1	17	cell organization and biogenesis;cellular component movement;metabolic process;regulation of biological process;response to stimulus;transport	cytoplasm;cytosol;membrane	metal ion binding;protein binding;RNA binding;transporter activity	Pf02985, Pf03810, Pf13513, Pf13646	3.12583	1	0.00215318	2.82857
Q9UBQ5	Eukaryotic translation initiation factor 3 subunit K OS=Homo sapiens GN=EIF3K PE=1 SV=1	5.04587	1	1	1	218	25.043	4.93	27335	EIF3K	19	cell organization and biogenesis;metabolic process;regulation of biological process	cytoplasm;cytosol;membrane;nucleus	protein binding;RNA binding	Pf03399, Pf10075	2.10988	1	0.00534759	1.9017
B2RDQ3	cDNA, FLJ96718, highly similar to Homo sapiens splicing factor, arginine/serine-rich 10 (transformer 2 homolog, Drosophila) (SFRS10), mRNA OS=Homo sapiens PE=2 SV=1	5.55556	1	1	1	288	33.662	11.25	6434	TRA2B	3	metabolic process;regulation of biological process	nucleus	nucleotide binding;protein binding;RNA binding	Pf00076, Pf08777, Pf13893, Pf14259	2.41815	1	0.00534759	1.80107
Q7Z351	Putative uncharacterized protein DKFZp686N02209 OS=Homo sapiens GN=DKFZp686N02209 PE=2 SV=1	5.18672	1	7	1	482	52.819	8.48	3500	IGHG1	14	cell organization and biogenesis;defense response;metabolic process;regulation of biological process;response to stimulus	extracellular	catalytic activity;protein binding	Pf07654, Pf08205	15.6702	1	0	4.20373
P62304	Small nuclear ribonucleoprotein E OS=Homo sapiens GN=SNRPE PE=1 SV=1	11.9565	1	1	1	92	10.797	9.44	6635	SNRPE	1	cell organization and biogenesis;metabolic process;transport	cytoplasm;cytosol;nucleus;spliceosomal complex	protein binding;RNA binding	Pf01423	3.46619	1	0	3.37469
O75643	U5 small nuclear ribonucleoprotein 200 kDa helicase OS=Homo sapiens GN=SNRNP200 PE=1 SV=2	0.889513	1	1	1	2136	244.353	6.06	23020	SNRNP200	2	cell differentiation;cell organization and biogenesis;metabolic process	membrane;nucleus;spliceosomal complex	catalytic activity;DNA binding;nucleotide binding;protein binding;RNA binding	Pf00270, Pf00271, Pf02889, Pf04851	3.07852	1	0	3.41341
Q7L1Q6-3	Isoform 3 of Basic leucine zipper and W2 domain-containing protein 1 OS=Homo sapiens GN=BZW1	5.76497	1	1	1	451	51.249	6.62	9689	BZW1	2	metabolic process;regulation of biological process	cytoplasm;membrane	protein binding;RNA binding	Pf02020	3.73006	1	0	4.98297
Q9UKX3	Myosin-13 OS=Homo sapiens GN=MYH13 PE=2 SV=2	8.92673	16	40	1	1938	223.465	5.68	8735	MYH13	17	cell communication;metabolic process;regulation of biological process;response to stimulus	cytoplasm	catalytic activity;motor activity;nucleotide binding;protein binding	Pf00063, Pf01576, Pf02463, Pf02736, Pf04111, Pf04156, Pf05557, Pf05622, Pf05701, Pf07888, Pf08317, Pf09726, Pf10174, Pf12128, Pf13514	154.625	16	0	95.8202
A8K521	DNA helicase OS=Homo sapiens PE=2 SV=1	2.0436	1	1	1	734	82.217	8.37	4174	MCM5	22	cell division;metabolic process	membrane;nucleus	catalytic activity;DNA binding;nucleotide binding;protein binding	Pf00493, Pf14551	3.97217	1	0	3.76574
B4DI63	cDNA FLJ59205, highly similar to Mimecan OS=Homo sapiens PE=2 SV=1	4.49438	1	1	1	356	40.528	7.99	4969	OGN	9	cell growth;cell organization and biogenesis;metabolic process;regulation of biological process;response to stimulus	endoplasmic reticulum;extracellular;organelle lumen	protein binding	Pf12799, Pf13855	3.07288	1	0.00215318	2.38426
J3KND3	Myosin light polypeptide 6 OS=Homo sapiens GN=MYL6 PE=1 SV=1	40.7895	5	91	1	152	17.047	4.65			12			metal ion binding	Pf00036, Pf13405, Pf13499	311.199	5	0	46.1772
Q92900	Regulator of nonsense transcripts 1 OS=Homo sapiens GN=UPF1 PE=1 SV=2	2.3915	2	2	2	1129	124.267	6.61	5976	UPF1	19	cell organization and biogenesis;cellular homeostasis;metabolic process;regulation of biological process;response to stimulus;transport	chromosome;cytoplasm;cytosol;nucleus;spliceosomal complex	catalytic activity;DNA binding;metal ion binding;nucleotide binding;protein binding;RNA binding	Pf04851, Pf09416, Pf13086, Pf13087, Pf13245, Pf13604	6.40997	2	0	6.5239
D3DRR6	Inter-alpha (Globulin) inhibitor H2, isoform CRA_a OS=Homo sapiens GN=ITIH2 PE=4 SV=1	2.74551	2	2	2	947	106.502	6.95	3698	ITIH2	10	metabolic process;regulation of biological process	extracellular	enzyme regulator activity	Pf00092, Pf06668, Pf08487, Pf13519, Pf13768	6.67001	2	0	7.15429
P00558	Phosphoglycerate kinase 1 OS=Homo sapiens GN=PGK1 PE=1 SV=3	8.39329	2	2	2	417	44.586	8.1	5230	PGK1	X	cell differentiation;metabolic process	cytoplasm;cytosol;membrane	catalytic activity;nucleotide binding;protein binding	Pf00162	8.68916	2	0	10.8695
Q9Y3U8	60S ribosomal protein L36 OS=Homo sapiens GN=RPL36 PE=1 SV=3	28.5714	3	3	3	105	12.246	11.59	25873	RPL36	19	cell organization and biogenesis;metabolic process;transport	cytoplasm;cytosol;membrane;ribosome	RNA binding;structural molecule activity	Pf01158	8.74646	3	0	6.23337
P63151-2	Isoform 2 of Serine/threonine-protein phosphatase 2A 55 kDa regulatory subunit B alpha isoform OS=Homo sapiens GN=PPP2R2A	2.407	1	1	1	457	52.966	6.49	5520	PPP2R2A	8	cell organization and biogenesis;metabolic process;regulation of biological process;response to stimulus	cytosol	catalytic activity;enzyme regulator activity;protein binding		3.39577	1	0.00534759	1.85017
P10809	60 kDa heat shock protein, mitochondrial OS=Homo sapiens GN=HSPD1 PE=1 SV=2	8.02792	2	5	2	573	61.016	5.87	3329	HSPD1	2	cell organization and biogenesis;cell proliferation;metabolic process;regulation of biological process;response to stimulus	cell surface;cytoplasm;cytosol;endosome;membrane;mitochondrion;organelle lumen	catalytic activity;DNA binding;nucleotide binding;protein binding;RNA binding	Pf00118	23.6798	2	0	20.6882
P38159	RNA-binding motif protein, X chromosome OS=Homo sapiens GN=RBMX PE=1 SV=3	6.90537	2	2	2	391	42.306	10.05	27316	RBMX	X	cell differentiation;cell organization and biogenesis;metabolic process;regulation of biological process;response to stimulus	membrane;nucleus;spliceosomal complex	DNA binding;nucleotide binding;protein binding;RNA binding	Pf00076, Pf08081, Pf13893, Pf14259	6.24757	2	0	6.46863
Q8WYL5	Protein phosphatase Slingshot homolog 1 OS=Homo sapiens GN=SSH1 PE=1 SV=2	1.52526	1	1	1	1049	115.439	6.25	54434	SSH1	12	cell organization and biogenesis;metabolic process;regulation of biological process;response to stimulus	cytoplasm;cytoskeleton;membrane	catalytic activity;DNA binding;protein binding	Pf00782, Pf08766	3.4305	1	0	3.38775
P62314	Small nuclear ribonucleoprotein Sm D1 OS=Homo sapiens GN=SNRPD1 PE=1 SV=1	27.7311	2	4	2	119	13.273	11.56	6632	SNRPD1	18	cell organization and biogenesis;metabolic process;regulation of biological process;transport	cytoplasm;cytosol;nucleus;spliceosomal complex	protein binding;RNA binding	Pf01423	16.3902	2	0	15.8692
A0A075B6R9	Protein IGKV2D-24 (Fragment) OS=Homo sapiens GN=IGKV2D-24 PE=4 SV=1	13.3333	2	3	1	120	13.071	8.87			2			protein binding		7.37903	2	0.00504901	2.12612
P63000-2	Isoform B of Ras-related C3 botulinum toxin substrate 1 OS=Homo sapiens GN=RAC1	4.73934	1	1	1	211	23.452	8.63	5879	RAC1	7	cell communication;cell differentiation;cell organization and biogenesis;cell proliferation;cellular component movement;coagulation;defense response;regulation of biological process;response to stimulus;transport	cytoplasm;cytosol;membrane;nucleus	catalytic activity;nucleotide binding;protein binding	Pf00071, Pf08477	3.11145	1	0.00215318	2.74958
P55084	Trifunctional enzyme subunit beta, mitochondrial OS=Homo sapiens GN=HADHB PE=1 SV=3	2.95359	1	1	1	474	51.262	9.41	3032	HADHB	2	metabolic process	endoplasmic reticulum;membrane;mitochondrion	catalytic activity;protein binding;RNA binding	Pf00108, Pf00109, Pf02803	0	1	0.00534759	1.89279
P35221-2	Isoform 2 of Catenin alpha-1 OS=Homo sapiens GN=CTNNA1	4.51613	2	3	2	930	102.571	6.34						protein binding	Pf01044	6.49959	2	0	7.79987
B2R950	cDNA, FLJ94213, highly similar to Homo sapiens pregnancy-zone protein (PZP), mRNA OS=Homo sapiens PE=2 SV=1	2.2942	3	5	1	1482	163.768	6.38	5858	PZP	12	regulation of biological process	extracellular	enzyme regulator activity	Pf00207, Pf01835, Pf05326, Pf07677, Pf07678, Pf07703, Pf10569, Pf11974, Pf13249	16.5421	3	0	6.12685
Q13480-2	Isoform 2 of GRB2-associated-binding protein 1 OS=Homo sapiens GN=GAB1	1.65746	1	1	1	724	79.955	6.38	2549	GAB1	4	cell proliferation;metabolic process;regulation of biological process;response to stimulus	cytosol	catalytic activity;protein binding;signal transducer activity	Pf00169, Pf14593, Pf15409, Pf15413	4.06665	1	0	3.08455
O75553-5	Isoform DAB553 of Disabled homolog 1 OS=Homo sapiens GN=DAB1	9.22242	5	6	5	553	59.574	5.36	1600	DAB1	1	cell organization and biogenesis;cellular component movement;regulation of biological process;response to stimulus;transport	cytosol;membrane	protein binding	Pf00640, Pf09770, Pf12501	24.2356	5	0	21.3561
Q9UE89	Beta-actin (Fragment) OS=Homo sapiens PE=2 SV=1	94.3662	8	244	1	71	7.794	7.12	60	ACTB	7	cell organization and biogenesis;cellular component movement;regulation of biological process;response to stimulus	cytoplasm;cytoskeleton;cytosol;membrane	DNA binding;nucleotide binding;protein binding;structural molecule activity	Pf00022	1097.82	8	0	164.69
A0A0U1RRM4	Polypyrimidine tract-binding protein 1 OS=Homo sapiens GN=PTBP1 PE=1 SV=1	4.7619	1	1	1	588	62.425	9.1				metabolic process	nucleus	nucleotide binding;RNA binding	Pf00076, Pf13893, Pf14259	3.79232	1	0	3.60293
I1E4Y6	PERQ amino acid-rich with GYF domain-containing protein 2 OS=Homo sapiens GN=GIGYF2 PE=1 SV=1	1.0598	1	1	1	1321	152.434	5.6			2			protein binding	Pf02213	3.6708	1	0	4.80967
Q9NZI8	Insulin-like growth factor 2 mRNA-binding protein 1 OS=Homo sapiens GN=IGF2BP1 PE=1 SV=2	8.66551	4	5	3	577	63.441	9.2	10642	IGF2BP1	17	cell proliferation;metabolic process;regulation of biological process;transport	cytoplasm;cytosol;nucleus	nucleotide binding;protein binding;RNA binding;translation regulator activity	Pf00013, Pf00076, Pf13014, Pf13893, Pf14259	13.3818	4	0	10.2076
A8K4Y7	Histone H3 OS=Homo sapiens PE=1 SV=1	23.5294	1	1	1	136	15.352	11.27	440926	H3F3AP4	2		chromosome;nucleus	DNA binding;protein binding	Pf00125, Pf15630	4.33968	1	0	3.14734
Q9BVP2	Guanine nucleotide-binding protein-like 3 OS=Homo sapiens GN=GNL3 PE=1 SV=2	2.73224	1	1	1	549	61.954	9.16	26354	GNL3	3	cell proliferation;regulation of biological process;transport	membrane;nucleus	catalytic activity;nucleotide binding;protein binding;RNA binding;transporter activity	Pf01926, Pf02421, Pf08701	0	1	0.00215318	2.49771
Q16630-2	Isoform 2 of Cleavage and polyadenylation specificity factor subunit 6 OS=Homo sapiens GN=CPSF6	4.2517	1	3	1	588	63.432	7.71	11052	CPSF6	12	cell organization and biogenesis;metabolic process	membrane;nucleus	nucleotide binding;protein binding;RNA binding	Pf00076, Pf14259	14.1897	1	0	12.3516
V9HW63	Epididymis secretory sperm binding protein Li 97n OS=Homo sapiens GN=HEL-S-97n PE=2 SV=1	4.05904	1	1	1	271	30.521	6.29	10549	PRDX4	X	cell organization and biogenesis;cellular homeostasis;metabolic process;regulation of biological process	cytoplasm;cytosol;endoplasmic reticulum;extracellular;mitochondrion;nucleus	antioxidant activity;catalytic activity;protein binding	Pf00578, Pf08534, Pf10417	3.11214	1	0	3.0735
Q9UDY2-3	Isoform C1 of Tight junction protein ZO-2 OS=Homo sapiens GN=TJP2	5.74122	4	4	4	1167	131.288	7.06	9414	TJP2	9	metabolic process;regulation of biological process;response to stimulus;transport	cytoplasm;cytosol;membrane	catalytic activity;protein binding	Pf00595, Pf00625, Pf07653, Pf13180	15.7568	4	0	12.2126
P01031	Complement C5 OS=Homo sapiens GN=C5 PE=1 SV=4	0.835322	1	1	1	1676	188.186	6.52	727	C5	9	cellular component movement;defense response;metabolic process;regulation of biological process;response to stimulus	extracellular	enzyme regulator activity;protein binding	Pf00207, Pf01759, Pf01821, Pf01835, Pf07677, Pf07678, Pf07703, Pf11974	2.98511	1	0.00215318	2.52783
A0A0K2BMD8	Mutant hemoglobin alpha 2 globin chain OS=Homo sapiens GN=HBA2 PE=3 SV=1	28.169	3	4	3	142	15.248	8.68	3040	HBA2	16	cell organization and biogenesis;metabolic process;regulation of biological process;response to stimulus;transport	cytosol;extracellular;membrane;organelle lumen	antioxidant activity;catalytic activity;metal ion binding;protein binding;transporter activity	Pf00042	15.0358	3	0	10.8303
A0A024R6D4	Enhancer of rudimentary homolog OS=Homo sapiens GN=ERH PE=3 SV=1	16.3462	1	1	1	104	12.251	5.92	2079	ERH	14	cell differentiation;metabolic process;regulation of biological process	membrane	DNA binding;nucleotide binding;protein binding;RNA binding	Pf01133	3.65766	1	0	5.59007
P13535	Myosin-8 OS=Homo sapiens GN=MYH8 PE=1 SV=3	17.0883	29	74	1	1937	222.625	5.74	4626	MYH8	17	cell organization and biogenesis;cellular component movement;metabolic process;regulation of biological process	cytoplasm;cytoskeleton;cytosol	catalytic activity;motor activity;nucleotide binding;protein binding;structural molecule activity	Pf00063, Pf01576, Pf02463, Pf02736, Pf04111, Pf04156, Pf05557, Pf05622, Pf05667, Pf05701, Pf06160, Pf07888, Pf08317, Pf09726, Pf10174, Pf11932, Pf12128, Pf12718, Pf13094, Pf13514	309.376	29	0	178.374
A0A024R8S5	Protein disulfide-isomerase OS=Homo sapiens GN=P4HB PE=3 SV=1	3.14961	1	1	1	508	57.081	4.87	5034	P4HB	17	cellular homeostasis;metabolic process;regulation of biological process;response to stimulus	endoplasmic reticulum;extracellular;membrane;organelle lumen	catalytic activity;metal ion binding;protein binding;RNA binding	Pf00085, Pf01216, Pf13098, Pf13848, Pf13899, Pf13905	4.22538	1	0	5.84802
B4DPP6	cDNA FLJ54371, highly similar to Serum albumin OS=Homo sapiens PE=2 SV=1	5.82524	2	4	2	618	70.317	6.09	213	ALB	4	cell communication;metabolic process;regulation of biological process;response to stimulus;transport	endoplasmic reticulum;extracellular;Golgi;nucleus;organelle lumen	antioxidant activity;catalytic activity;DNA binding;metal ion binding;protein binding	Pf00273	16.3669	2	0	8.8027
B1N7B9	Cryocrystalglobulin CC2 lambda light chain variable region (Fragment) OS=Homo sapiens PE=2 SV=1	12.7273	1	1	1	110	11.308	7.97						protein binding	Pf07686	3.73614	1	0	3.17711
P00734	Prothrombin OS=Homo sapiens GN=F2 PE=1 SV=2	4.01929	2	2	2	622	69.992	5.9	2147	F2	11	cellular component movement;cellular homeostasis;coagulation;defense response;development;metabolic process;regulation of biological process;response to stimulus;transport	extracellular;membrane;organelle lumen	catalytic activity;metal ion binding;protein binding;receptor activity;signal transducer activity	Pf00051, Pf00089, Pf00594, Pf09342, Pf09396	7.93095	2	0	7.16448
P14625	Endoplasmin OS=Homo sapiens GN=HSP90B1 PE=1 SV=1	3.73599	2	2	2	803	92.411	4.84	7184	HSP90B1	12	cell organization and biogenesis;metabolic process;regulation of biological process;response to stimulus;transport	cytosol;endoplasmic reticulum;extracellular;membrane;nucleus;organelle lumen	metal ion binding;nucleotide binding;protein binding;RNA binding	Pf00183, Pf02518, Pf13589	8.37728	2	0	8.29225
Q9HC98-2	Isoform 2 of Serine/threonine-protein kinase Nek6 OS=Homo sapiens GN=NEK6	4.61095	1	1	1	347	39.818	8.44	10783	NEK6	9	cell death;cell organization and biogenesis;metabolic process;regulation of biological process;response to stimulus	cytoplasm;cytosol;nucleus	catalytic activity;metal ion binding;nucleotide binding;protein binding;signal transducer activity	Pf00069, Pf07714, Pf14531	3.71566	1	0.00534759	1.97102
A8K486	Peptidyl-prolyl cis-trans isomerase OS=Homo sapiens PE=2 SV=1	5.45455	1	1	1	165	18.002	6.9	5478	PPIA	7	cell organization and biogenesis;cellular component movement;metabolic process;regulation of biological process	cytosol;extracellular;membrane;nucleus	catalytic activity;protein binding;RNA binding	Pf00160	2.72915	1	0.00635359	1.65053
E5RJF8	Centrin-3 OS=Homo sapiens GN=CETN3 PE=1 SV=1	6.28272	1	1	1	191	22.409	4.82	1070	CETN3	5	cell division;cell organization and biogenesis		metal ion binding;protein binding	Pf00036, Pf13405, Pf13499, Pf13833	1.80573	1	0.00215318	2.71783
A0A024QZV9	Neural cell expressed, developmentally down-regulated 9, isoform CRA_a OS=Homo sapiens GN=NEDD9 PE=4 SV=1	3.11751	2	2	2	834	92.826	6.64	4739	NEDD9	6	cell division;cell organization and biogenesis;regulation of biological process;response to stimulus	cytoplasm;Golgi;nucleus	protein binding	Pf00018, Pf07653, Pf08824, Pf12026, Pf14604	6.74078	2	0	5.5266
B4DS05	cDNA FLJ59403, highly similar to Nucleosome assembly protein 1-like 4 OS=Homo sapiens PE=2 SV=1	3.36788	3	3	3	386	44.067	4.7	4676	NAP1L4	11	cell organization and biogenesis	cytoplasm;nucleus	protein binding;RNA binding	Pf00956	11.0523	3	0	7.27929
Q14473	Beta-globin gene from a thalassemia patient OS=Homo sapiens PE=3 SV=1	10.8571	2	2	2	175	18.919	6.79	3043	HBB	11	cell organization and biogenesis;coagulation;metabolic process;regulation of biological process;response to stimulus;transport	cytosol;extracellular;organelle lumen	antioxidant activity;catalytic activity;metal ion binding;protein binding;transporter activity	Pf00042	6.20971	2	0	4.25977
P0C0S5	Histone H2A.Z OS=Homo sapiens GN=H2AFZ PE=1 SV=2	25.7812	3	4	2	128	13.545	10.58	3015	H2AFZ	4	regulation of biological process;response to stimulus	chromosome;nucleus	DNA binding;protein binding	Pf00125	12.7799	3	0	6.51546
B0AZQ4	Structural maintenance of chromosomes protein OS=Homo sapiens PE=2 SV=1	1.0682	1	1	1	1217	141.442	7.18	9126	SMC3	10	cell division;cell organization and biogenesis;metabolic process;regulation of biological process;response to stimulus;transport	chromosome;cytoplasm;cytosol;nucleus	catalytic activity;motor activity;nucleotide binding;protein binding;transporter activity	Pf01496, Pf02463, Pf04111, Pf06470, Pf10168, Pf12128, Pf13304, Pf13476, Pf13555	3.38024	1	0.00950054	1.53298
P27482	Calmodulin-like protein 3 OS=Homo sapiens GN=CALML3 PE=1 SV=2	18.7919	2	3	1	149	16.88	4.42	810	CALML3	10			metal ion binding;protein binding	Pf00036, Pf08726, Pf13202, Pf13405, Pf13499, Pf13833	7.61183	2	0.00534759	1.96224
Q6IPH7	RPL14 protein OS=Homo sapiens GN=RPL14 PE=1 SV=1	5.45455	1	1	1	220	23.772	10.93	9045	RPL14	3	cell organization and biogenesis;metabolic process;transport	cytoplasm;cytosol;membrane;ribosome	protein binding;RNA binding;structural molecule activity	Pf01929	3.56613	1	0.00215318	2.74017
P61163	Alpha-centractin OS=Homo sapiens GN=ACTR1A PE=1 SV=1	13.2979	3	3	3	376	42.587	6.64	10121	ACTR1A	10	transport	cytoplasm;cytoskeleton;cytosol	nucleotide binding	Pf00022	13.3564	3	0	13.1229
B4DI54	cDNA FLJ56386, highly similar to Heat shock 70 kDa protein 1L OS=Homo sapiens PE=2 SV=1	8.93617	4	11	1	705	77.513	8.06	3305	HSPA1L	6	cell organization and biogenesis;metabolic process;regulation of biological process;response to stimulus	cytosol;organelle lumen	nucleotide binding;protein binding	Pf00012, Pf06723	38.5924	4	0	20.438
Q53G35	Phosphoglycerate mutase 1 (Brain) variant (Fragment) OS=Homo sapiens PE=2 SV=1	13.7795	2	2	2	254	28.814	7.18	5223	PGAM1	10	metabolic process;regulation of biological process	cytoplasm;cytosol;membrane	catalytic activity;protein binding	Pf00300	6.2708	2	0	4.68979
P36954	DNA-directed RNA polymerase II subunit RPB9 OS=Homo sapiens GN=POLR2I PE=1 SV=1	10.4	1	1	1	125	14.514	5.14	5438	POLR2I	19	metabolic process;regulation of biological process;response to stimulus	nucleus	catalytic activity;DNA binding;metal ion binding	Pf01096, Pf02150	3.63799	1	0.00215318	2.56751
G8JLA2	Myosin light polypeptide 6 OS=Homo sapiens GN=MYL6 PE=1 SV=1	40.7895	5	91	1	152	17.078	4.55			12			metal ion binding	Pf00036, Pf13405, Pf13499	305.778	5	0	42.3498
A0A109PS54	GCT-A8 light chain variable region (Fragment) OS=Homo sapiens PE=2 SV=1	33.0357	2	14	1	112	12.461	8.5							Pf07679, Pf07686	47.1153	2	0	4.92847
Q549M8	CLE7 OS=Homo sapiens GN=C14orf166 PE=2 SV=1	9.83607	2	2	2	244	28.051	6.65	51637	C14orf166	14	metabolic process;regulation of biological process;transport	cytoplasm;cytoskeleton;cytosol;nucleus	protein binding;RNA binding	Pf10036	7.36209	2	0	6.09353
B2R806	Eukaryotic translation initiation factor 3 subunit E OS=Homo sapiens GN=EIF3E PE=2 SV=1	6.29213	2	2	2	445	52.223	6.04	3646	EIF3E	8	cell organization and biogenesis;metabolic process;regulation of biological process	chromosome;cytoplasm;cytosol;membrane;nucleus	protein binding;RNA binding	Pf01399, Pf09440	4.72344	2	0	3.56789
B5ME19	Eukaryotic translation initiation factor 3 subunit C-like protein OS=Homo sapiens GN=EIF3CL PE=3 SV=1	1.75055	1	1	1	914	105.407	5.64	728689	EIF3CL	16	cell organization and biogenesis;metabolic process;regulation of biological process	cytoplasm	protein binding;RNA binding	Pf01399, Pf05470	3.1235	1	0	4.48945
Q06033	Inter-alpha-trypsin inhibitor heavy chain H3 OS=Homo sapiens GN=ITIH3 PE=1 SV=2	2.24719	2	2	2	890	99.787	5.74	3699	ITIH3	3	metabolic process;regulation of biological process;transport	extracellular;organelle lumen	enzyme regulator activity	Pf00092, Pf06668, Pf08487, Pf11443, Pf13519, Pf13768	5.54261	2	0	3.62335
A0A109NGN6	Proteasome subunit alpha type OS=Homo sapiens PE=2 SV=1	7.88382	1	1	1	241	26.394	4.79	5686	PSMA5	1	metabolic process;regulation of biological process;response to stimulus	cytoplasm;cytosol;nucleus;proteasome	catalytic activity;protein binding	Pf00227, Pf10584	3.37233	1	0	3.10358
B1PS43	Myosin heavy chain 11 smooth muscle isoform OS=Homo sapiens GN=MYH11 PE=1 SV=1	10.4978	22	126	1	2029	234.092	5.8	4629	MYH11	16; CHR_HSCHR16_1_CTG1	cell organization and biogenesis;metabolic process;transport	cytoskeleton;cytosol;extracellular	catalytic activity;motor activity;nucleotide binding;protein binding;structural molecule activity	Pf00038, Pf00063, Pf01442, Pf01576, Pf02463, Pf02736, Pf04111, Pf04156, Pf05622, Pf06160, Pf07888, Pf09311, Pf09726, Pf09731, Pf10079, Pf12128, Pf12252, Pf12325, Pf13166	415.981	22	0	163.976
B5BU08	U2 small nuclear RNA auxillary factor 1 isoform a OS=Homo sapiens GN=U2AF1 PE=2 SV=1	7.5	1	1	1	240	27.855	8.54	7307	U2AF1	21	metabolic process;regulation of biological process;transport	spliceosomal complex	metal ion binding;nucleotide binding;protein binding;RNA binding	Pf00076, Pf00642, Pf13893	3.24898	1	0.00534759	2.08255
P04406	Glyceraldehyde-3-phosphate dehydrogenase OS=Homo sapiens GN=GAPDH PE=1 SV=3	20.8955	4	7	4	335	36.03	8.46	2597	GAPDH	12	cell death;cell organization and biogenesis;metabolic process;regulation of biological process;response to stimulus	cytoplasm;cytoskeleton;cytosol;membrane;nucleus	catalytic activity;nucleotide binding;protein binding	Pf00044, Pf02800	33.7593	4	0	28.7641
P08238	Heat shock protein HSP 90-beta OS=Homo sapiens GN=HSP90AB1 PE=1 SV=4	8.14917	4	6	2	724	83.212	5.03	3326	HSP90AB1	6	cell organization and biogenesis;metabolic process;regulation of biological process;response to stimulus	cell surface;cytoplasm;cytosol;membrane;mitochondrion	enzyme regulator activity;nucleotide binding;protein binding;RNA binding	Pf00183, Pf02518, Pf13589	16.1581	4	0	12.0708
P23258	Tubulin gamma-1 chain OS=Homo sapiens GN=TUBG1 PE=1 SV=2	1.99557	1	1	1	451	51.138	6.14	7283	TUBG1	17	cell organization and biogenesis	chromosome;cytoplasm;cytoskeleton;cytosol;endosome	catalytic activity;nucleotide binding;protein binding;structural molecule activity	Pf00091, Pf03953	2.41074	1	0.00824856	1.59894
Q562R1	Beta-actin-like protein 2 OS=Homo sapiens GN=ACTBL2 PE=1 SV=2	52.6596	19	212	9	376	41.976	5.59	345651	ACTBL2	5		cytoplasm;cytoskeleton	nucleotide binding	Pf00022	613.552	19	0	94.7096
B3KNB4	cDNA FLJ14168 fis, clone NT2RP2001440, highly similar to 14-3-3 protein gamma OS=Homo sapiens PE=2 SV=1	12.9555	3	6	1	247	28.225	4.89	7532	YWHAG	7	cell organization and biogenesis;regulation of biological process;response to stimulus;transport	cytosol;membrane;mitochondrion	enzyme regulator activity;protein binding;RNA binding	Pf00244	17.5244	3	0	8.07807
Q53HV2	Chaperonin containing TCP1, subunit 7 (Eta) variant (Fragment) OS=Homo sapiens PE=2 SV=1	15.6538	6	8	6	543	59.303	7.65	10574	CCT7	2	metabolic process;regulation of biological process;transport	cytoplasm;cytosol;mitochondrion	nucleotide binding;protein binding	Pf00118	28.1569	6	0	23.1139
P68363	Tubulin alpha-1B chain OS=Homo sapiens GN=TUBA1B PE=1 SV=1	63.4146	19	89	2	451	50.12	5.06	10376	TUBA1B	12	cell division;cell organization and biogenesis;response to stimulus;transport	cytoplasm;cytoskeleton	catalytic activity;nucleotide binding;protein binding;RNA binding;structural molecule activity	Pf00091, Pf03953	363.234	19	0	182.879
P18621-3	Isoform 3 of 60S ribosomal protein L17 OS=Homo sapiens GN=RPL17	27.193	7	13	7	228	26.356	10.1	100526842	RPL17-C18ORF32	18	metabolic process	ribosome	structural molecule activity	Pf00237	43.19	7	0	23.5769
Q65ZC9	Single-chain Fv (Fragment) OS=Homo sapiens GN=scFv PE=2 SV=1	7.91667	1	1	1	240	25.554	9.11	652070	SCFV	14			protein binding	Pf07679, Pf07686, Pf13927	3.71883	1	0	3.42159
P46781	40S ribosomal protein S9 OS=Homo sapiens GN=RPS9 PE=1 SV=3	28.3505	7	13	7	194	22.578	10.65	6203	RPS9	19; CHR_HSCHR19_4_CTG3_1; CHR_HSCHR19LRC_LRC_T_CTG3_1; CHR_HSCHR19LRC_LRC_I_CTG3_1; CHR_HSCHR19LRC_COX1_CTG3_1; CHR_HSCHR19LRC_COX2_CTG3_1; CHR_HSCHR19LRC_LRC_J_CTG3_1; CHR_HSCHR19LRC_PGF2_CTG3_1; CHR_HSCHR19LRC_PGF1_CTG3_1; CHR_HSCHR19LRC_LRC_S_CTG3_1	cell organization and biogenesis;metabolic process;regulation of biological process;transport	cytoplasm;cytosol;membrane;nucleus;ribosome	protein binding;RNA binding;structural molecule activity;translation regulator activity	Pf00163, Pf01479	38.1923	7	0	14.0093
Q06830	Peroxiredoxin-1 OS=Homo sapiens GN=PRDX1 PE=1 SV=1	16.0804	2	4	2	199	22.096	8.13	5052	PRDX1	1	cell proliferation;defense response;metabolic process;regulation of biological process;response to stimulus	cytoplasm;cytosol;mitochondrion;nucleus	antioxidant activity;catalytic activity;protein binding;RNA binding	Pf00578, Pf08534, Pf10417	19.3292	2	0	11.3861
E9PR30	40S ribosomal protein S30 OS=Homo sapiens GN=FAU PE=1 SV=1	12.2449	3	11	3	98	10.898	11.56			11	metabolic process	ribosome	structural molecule activity	Pf04758	34.4542	3	0	9.50749
P61254	60S ribosomal protein L26 OS=Homo sapiens GN=RPL26 PE=1 SV=1	21.3793	4	7	4	145	17.248	10.55	6154	RPL26	17	cell organization and biogenesis;metabolic process;transport	cytosol;membrane;ribosome	protein binding;RNA binding;structural molecule activity	Pf00467	18.694	4	0	6.38021
A0A024R4Q8	Ribosomal protein S5, isoform CRA_a OS=Homo sapiens GN=RPS5 PE=3 SV=1	27.9412	4	10	4	204	22.862	9.72	6193	RPS5	19	cell organization and biogenesis;metabolic process;regulation of biological process;transport	cytosol;membrane;ribosome	protein binding;RNA binding;structural molecule activity	Pf00177	36.6439	4	0	24.6346
Q9UKX2	Myosin-2 OS=Homo sapiens GN=MYH2 PE=1 SV=1	18.8563	32	78	1	1941	222.906	5.82	4620	MYH2	17	cellular component movement;metabolic process;regulation of biological process;response to stimulus	cytoplasm;cytosol	catalytic activity;motor activity;nucleotide binding;protein binding;structural molecule activity	Pf00038, Pf00063, Pf01576, Pf02463, Pf02736, Pf04111, Pf05622, Pf07888, Pf08317, Pf09726, Pf10174, Pf12128, Pf13514	327.55	32	0	201.12
O75534-4	Isoform 4 of Cold shock domain-containing protein E1 OS=Homo sapiens GN=CSDE1	3.67299	2	4	2	844	93.683	6.52	7812	CSDE1	1	metabolic process;regulation of biological process	cytoplasm;Golgi;membrane	DNA binding;protein binding;RNA binding	Pf00313, Pf12901	15.3645	2	0	8.22886
V9HW26	ATP synthase subunit alpha OS=Homo sapiens GN=HEL-S-123m PE=2 SV=1	10.1266	5	9	5	553	59.714	9.13	498	ATP5A1	18	metabolic process;regulation of biological process;transport	membrane;mitochondrion;organelle lumen	catalytic activity;nucleotide binding;protein binding;RNA binding;transporter activity	Pf00006, Pf00306, Pf02663, Pf02874, Pf05943	27.5843	5	0	16.5073
A8MUS3	60S ribosomal protein L23a OS=Homo sapiens GN=RPL23A PE=1 SV=1	16.4948	4	10	4	194	21.902	10.48	6147	RPL23A	17	cell organization and biogenesis;cell proliferation;metabolic process;transport	cytoplasm;cytosol;nucleus;ribosome	nucleotide binding;protein binding;RNA binding;structural molecule activity	Pf00276, Pf03939	31.7219	4	0	12.9859
B5BU28	Catenin beta-1 OS=Homo sapiens GN=CTNNB1 PE=2 SV=1	2.30474	1	1	1	781	85.46	5.86	1499	CTNNB1	3	cell communication;cell differentiation;cell organization and biogenesis;cell proliferation;cellular component movement;metabolic process;regulation of biological process;response to stimulus;transport	cytoplasm;cytosol;membrane;nucleus	DNA binding;protein binding;signal transducer activity	Pf00514	3.0341	1	0.00390156	2.26368
A0A024R889	Spectrin, alpha, non-erythrocytic 1 (Alpha-fodrin), isoform CRA_g OS=Homo sapiens GN=SPTAN1 PE=4 SV=1	36.2561	69	163	3	2452	282.076	5.34	6709	SPTAN1	9	cell organization and biogenesis;cellular component movement;metabolic process;regulation of biological process;response to stimulus;transport	cytoskeleton;cytosol;membrane	metal ion binding;protein binding;structural molecule activity	Pf00018, Pf00036, Pf00435, Pf07653, Pf08239, Pf08726, Pf13405, Pf13499, Pf14604	708.911	69	0	447.867
P35268	60S ribosomal protein L22 OS=Homo sapiens GN=RPL22 PE=1 SV=2	39.8438	3	4	3	128	14.778	9.19	6146	RPL22	1	cell differentiation;cell organization and biogenesis;metabolic process;transport	cytoplasm;cytosol;nucleus;ribosome	protein binding;RNA binding;structural molecule activity	Pf01776	15.4565	3	0	11.6702
