# Supplementary material for: Asymmetric localization of DLC1 defines avian trunk neural crest polarity for directional delamination and migration
Source: Nat Commun. 2017 Oct 30;8:1185. doi: 10.1038/s41467-017-01107-0 (PMC5662599; doi:10.1038/s41467-017-01107-0)
Supplement: Supplementary file 5 — Supplementary Data 2 [file 41467_2017_1107_MOESM5_ESM.xls]

## Sheet: Sheet0
Supplementary Data 2. The Ingenuity Pathway analysis of Dlc1 interacting proteins.
Ingenuity Canonical Pathways	-log(p-value)	Ratio	Overlaps with dataset	Molecules
EIF2 Signaling	73.2	0.361	70/194 (36%)	RPL11,RPL22,RPS27,RPS23,RPS11,RPS7,RPL13,RPS20,EIF3D,RPS13,RPL23A,RPL19,RPL21,RPS2,RPL36,PPP1CA,RPL32,PABPC1,RPL3,RPS8,EIF3E,RPL37A,RPL10A,RPL9,RPS6,RPL15,RPL8,GAB1,RPL10,RPL6,RPS25,EIF3K,RPL24,RPLP1,RPS3A,RPS18,RPL26,RPL7A,EIF2S1,RPL7,EIF4E,RPS4X,RPS28,RPL14,RPL35,PPP1CC,RPL18A,RPS9,RPS3,RPS5,RPS12,RPL31,RPS24,RPS19,RPL4,GRB2,RPL34,RPL30,RPS21,FAU,RPL27,RPS4Y1,RPS15,RPS16,EIF4A1,RPS27A,RPL5,RPS1…
Epithelial Adherens Junction Signaling	36	0.274	40/146 (27%)	MYH10,MYH4,TUBA1B,MYH6,MYH9,MYL2,MYL6,ARPC5,CTNNA1,MYH11,TUBB,TUBB2B,ACTR3,MYL4,ACTC1,MYL3,ACTA1,ACTN1,MYH1,ACTR2,MYH13,TUBB4B,ACTB,MYH14,TUBG1,RAC1,MYH7,MYL1,MYL9,MYH2,ARPC1A,TUBA1A,TUBB6,ACTA2,ARPC2,MYH3,ACTN4,ACTG1,ARPC4,CTNND1
Actin Cytoskeleton Signaling	33.6	0.197	45/228 (20%)	MYH10,MYH4,MYH6,MPRIP,FN1,MYH9,MYL2,MYL6,ARPC5,MYLK,MYH11,SSH1,F2,ACTR3,PPP1R12A,FLNA,MYL4,PFN2,SSH2,ACTC1,ACTN1,MYL3,ACTA1,MYH1,MYL12A,ACTR2,GRB2,MYH13,MYH14,MYLPF,ACTB,RAC1,MYH7,GSN,MYL1,MYL9,MYH2,ARPC1A,GAB1,ACTA2,ARPC2,MYH3,ACTN4,ACTG1,ARPC4
Regulation of eIF4 and p70S6K Signaling	32	0.242	38/157 (24%)	RPS3A,RPS27,PPP2R2A,RPS18,RPS23,EIF2S1,RPS4X,EIF4E,RPS11,RPS7,RPS28,RPS20,EIF3D,RPS13,RPS9,RPS2,RPS12,RPS3,RPS5,RPS24,PABPC1,RPS19,GRB2,RPS8,RPS21,EIF3E,FAU,RPS6,PPP2CB,RPS4Y1,RPS15,RPS16,GAB1,EIF4A1,RPS27A,RPS25,EIF3K,RPS14
mTOR Signaling	26.7	0.186	37/199 (19%)	RPS3A,RPS27,PPP2R2A,RPS18,RPS23,RPS4X,EIF4E,RPS11,RPS7,RPS28,RPS20,EIF3D,RPS13,RPS9,RPS2,RPS12,RPS3,RPS5,RPS24,RPS19,GRB2,RPS8,RAC1,RPS21,EIF3E,FAU,RPS6,PPP2CB,RPS4Y1,RPS15,RPS16,GAB1,EIF4A1,RPS27A,RPS25,EIF3K,RPS14
ILK Signaling	24.6	0.179	35/196 (18%)	MYH10,MYH4,FLNB,MYH6,FN1,MYH9,MYL2,MYL6,PPP2R2A,MYH11,PPP1R12A,FLNA,MYL4,ACTC1,DSP,MYL3,ACTA1,ACTN1,MYH1,GRB2,MYH13,ACTB,MYH14,VIM,MYH7,MYL1,MYL9,PPP2CB,MYH2,GAB1,ACTA2,FLNC,MYH3,ACTN4,ACTG1
Tight Junction Signaling	23.5	0.192	32/167 (19%)	MYH10,MYH4,MYH6,MYH9,MYL2,MYL6,PPP2R2A,CTNNA1,MYLK,MYH11,CPSF6,CGN,MYL4,ACTC1,MYL3,ACTA1,MYH1,TJP2,TJP1,MYH13,ACTB,MYH14,RAC1,MYH7,MYL1,MYL9,PPP2CB,MYH2,ACTA2,MYH3,SPTAN1,ACTG1
Remodeling of Epithelial Adherens Junctions	21.7	0.324	22/68 (32%)	TUBA1B,ACTR2,TUBB4B,ACTB,TUBG1,ARPC5,CTNNA1,TUBB,TUBB2B,TUBA1A,ARPC1A,ACTR3,TUBB6,ACTA2,ARPC2,ACTN4,ACTC1,ACTG1,ARPC4,ACTN1,ACTA1,CTNND1
Regulation of Actin-based Motility by Rho	21.3	0.264	24/91 (26%)	ACTR2,MPRIP,MYL6,MYL2,ACTB,MYLPF,ARPC5,RAC1,MYLK,GSN,MYL1,MYL9,ACTR3,ARPC1A,ACTA2,PPP1R12A,ARPC2,PFN2,MYL4,ACTC1,MYL3,ACTA1,ARPC4,MYL12A
Cellular Effects of Sildenafil (Viagra)	20.9	0.208	27/130 (21%)	MYH4,MYH10,MYH6,MPRIP,MYH9,MYL6,MYL2,MYLK,MYH11,PPP1R12A,MYL4,ACTC1,ACTA1,MYL3,MYH1,MYL12A,MYH13,MYLPF,MYH14,ACTB,MYH7,MYL1,MYL9,MYH2,ACTA2,MYH3,ACTG1
RhoA Signaling	19.2	0.205	25/122 (20%)	MPRIP,MYL6,MYL2,ARPC5,MYLK,ACTR3,PPP1R12A,MYL4,PFN2,ARHGEF11,ACTC1,DLC1,ACTA1,MYL3,MYL12A,ACTR2,MYLPF,ACTB,MYL1,MYL9,ARPC1A,ACTA2,ARPC2,ACTG1,ARPC4
RhoGDI Signaling	16.5	0.15	26/173 (15%)	MYL6,MYL2,ARPC5,GNB1,GNB4,ACTR3,PPP1R12A,MYL4,ARHGEF11,ACTC1,DLC1,ACTA1,MYL3,MYL12A,ACTR2,MYLPF,ACTB,RAC1,GNAI1,MYL1,MYL9,ARPC1A,ACTA2,ARPC2,ACTG1,ARPC4
Signaling by Rho Family GTPases	16.3	0.121	30/247 (12%)	MYL6,MYL2,ARPC5,MYLK,GNB1,GNB4,ACTR3,PPP1R12A,MYL4,ARHGEF11,ACTC1,MYL3,ACTA1,MYL12A,ACTR2,GRB2,MYLPF,ACTB,RAC1,GNAI1,VIM,DES,MYL1,MYL9,ARPC1A,GAB1,ACTA2,ARPC2,ACTG1,ARPC4
Agranulocyte Adhesion and Diapedesis	15.5	0.138	26/189 (14%)	MYH4,MYH10,MYH6,FN1,MYH9,MYL6,MYL2,MYH11,MYL4,ACTC1,ACTA1,MYL3,MYH1,MYH13,MYH14,ACTB,GNAI1,MYH7,MYL1,C5,GLG1,MYL9,MYH2,ACTA2,MYH3,ACTG1
Calcium Signaling	15.1	0.14	25/178 (14%)	MYH4,MYH10,MYH6,MYH9,MYL6,MYL2,MYH13,MYH14,TNNC1,TPM3,MYH7,TPM1,MYH11,TPM2,MYL1,MYL9,MYH2,ACTA2,MYH3,MYL4,TPM4,ACTC1,MYL3,ACTA1,MYH1
Integrin Signaling	14.8	0.123	27/219 (12%)	MPRIP,MYL2,ARPC5,MYLK,ACTR3,PPP1R12A,PFN2,ACTC1,ACTA1,ACTN1,MYL12A,ACTR2,GRB2,ACTB,RAC1,GSN,MYL9,ARPC1A,ARF5,ACTA2,GAB1,ARPC2,ACTN4,ACTG1,NEDD9,CTTN,ARPC4
Germ Cell-Sertoli Cell Junction Signaling	12.5	0.127	22/173 (13%)	TUBA1B,GRB2,TJP1,TUBB4B,ACTB,TUBG1,RAC1,CTNNA1,TUBB,GSN,TUBB2B,TUBA1A,TUBB6,GAB1,ACTA2,ACTN4,A2M,ACTC1,ACTG1,ACTA1,ACTN1,CTNND1
Sertoli Cell-Sertoli Cell Junction Signaling	12.2	0.124	22/178 (12%)	SPTBN1,TUBA1B,TJP2,TJP1,TUBB4B,ACTB,TUBG1,RAC1,CTNNA1,TUBB,TUBB2B,TUBA1A,TUBB6,ACTA2,CGN,SPTAN1,ACTN4,A2M,ACTC1,ACTG1,ACTA1,ACTN1
Hepatic Fibrosis / Hepatic Stellate Cell Activation	12	0.12	22/183 (12%)	MYH4,MYH10,MYH6,MYH9,FN1,MYL6,MYL2,MYH13,MYH14,MYH7,MYH11,MYL1,COL5A1,MYL9,COL1A1,MYH2,ACTA2,MYH3,MYL4,A2M,MYL3,MYH1
Clathrin-mediated Endocytosis Signaling	11.3	0.112	22/197 (11%)	MYO6,ACTR2,CSNK2A1,GRB2,ACTB,ARPC5,CLTC,RAC1,F2,HSPA8,ALB,ACTR3,ARPC1A,GAB1,ACTA2,ARPC2,CLTA,ACTC1,CTTN,ACTG1,ACTA1,ARPC4
Axonal Guidance Signaling	10.2	0.0692	31/448 (7%)	TUBA1B,MYL2,MYL6,ARPC5,TUBB,ABLIM1,EIF4E,TUBB2B,GNB1,GNB4,ACTR3,PFN2,MYL4,ARHGEF11,MYL3,MYL12A,ACTR2,GRB2,TUBB4B,MYLPF,TUBG1,GNAI1,RAC1,MYL1,MYL9,TUBA1A,ARPC1A,TUBB6,GAB1,ARPC2,ARPC4
Breast Cancer Regulation by Stathmin1	9.36	0.0985	20/203 (10%)	TUBA1B,GRB2,TUBB4B,PPP2R2A,TUBG1,GNAI1,RAC1,TUBB,CDK1,TUBB2B,GNB1,PPP2CB,GNB4,PPP1CC,TUBA1A,TUBB6,GAB1,PPP1R12A,ARHGEF11,PPP1CA
Protein Kinase A Signaling	8.27	0.0667	26/390 (7%)	MYH4,FLNB,MYH10,MYL6,MYL2,MYLK,GNB1,YWHAQ,GNB4,PPP1CC,PPP1R12A,FLNA,MYL4,PPP1CA,MYL3,MYL12A,YWHAG,MYLPF,GNAI1,YWHAZ,MYL1,HIST1H1B,MYL9,MYH2,FLNC,ADD1
Cdc42 Signaling	8.26	0.102	17/167 (10%)	ACTR2,MPRIP,MYL6,MYL2,MYLPF,ARPC5,MYLK,MYL1,MYL9,ACTR3,ARPC1A,PPP1R12A,ARPC2,MYL4,ARPC4,MYL3,MYL12A
Fcγ Receptor-mediated Phagocytosis in Macrophages and Monocytes	8.11	0.14	13/93 (14%)	ACTR2,ACTB,ARPC5,RAC1,MYO5A,ARPC1A,ACTR3,ACTA2,ARPC2,ACTG1,ACTC1,ACTA1,ARPC4
Thrombin Signaling	7.75	0.0887	18/203 (9%)	MPRIP,MYL6,MYL2,GRB2,MYLPF,GNAI1,MYLK,MYL1,F2,MYL9,GNB1,GNB4,GAB1,PPP1R12A,MYL4,ARHGEF11,MYL3,MYL12A
Virus Entry via Endocytic Pathways	7.62	0.127	13/102 (13%)	FLNB,GAB1,ACTA2,FLNC,FLNA,GRB2,CLTA,ACTB,CLTC,RAC1,ACTG1,ACTC1,ACTA1
Gap Junction Signaling	7.39	0.0952	16/168 (10%)	TUBA1B,DBN1,GRB2,TUBB4B,ACTB,TUBG1,GNAI1,TUBB,TUBB2B,TUBA1A,GAB1,ACTA2,TUBB6,ACTC1,ACTG1,ACTA1
PAK Signaling	6.74	0.119	12/101 (12%)	MYL9,MYL2,MYL6,GAB1,GRB2,MYLPF,RAC1,MYL4,MYLK,MYL1,MYL3,MYL12A
CXCR4 Signaling	6.7	0.0909	15/165 (9%)	MYL2,MYL6,GRB2,MYLPF,GNAI1,RAC1,MYL1,MYL9,GNB1,GNB4,GAB1,MYL4,ARHGEF11,MYL3,MYL12A
Unfolded protein response	6.47	0.167	9/54 (17%)	HSPA8,P4HB,HSP90B1,HSPA9,VCP,DNAJA2,HSPA5,HSPA2,HSPA1L
14-3-3-mediated Signaling	6.36	0.1	13/130 (10%)	YWHAQ,TUBA1B,YWHAG,TUBA1A,TUBB6,GAB1,GRB2,TUBB4B,TUBG1,YWHAZ,VIM,TUBB,TUBB2B
Actin Nucleation by ARP-WASP Complex	6.32	0.161	9/56 (16%)	ACTR2,ACTR3,ARPC1A,PPP1R12A,GRB2,ARPC2,ARPC5,RAC1,ARPC4
Leukocyte Extravasation Signaling	6.06	0.0762	16/210 (8%)	MYL6,GRB2,ACTB,GNAI1,RAC1,CTNNA1,ACTA2,GAB1,ACTN4,CTTN,ACTG1,DLC1,ACTC1,ACTN1,ACTA1,CTNND1
Phospholipase C Signaling	6.04	0.0717	17/237 (7%)	MPRIP,MYL6,MYL2,GRB2,MYLPF,RAC1,IGHG1,MYL1,MYL9,GNB1,GNB4,PPP1R12A,IGHG4,MYL4,ARHGEF11,MYL3,MYL12A
fMLP Signaling in Neutrophils	5.88	0.0992	12/121 (10%)	GNB1,ACTR2,GNB4,ACTR3,ARPC1A,GAB1,GRB2,ARPC2,ARPC5,GNAI1,RAC1,ARPC4
VEGF Signaling	5.76	0.107	11/103 (11%)	GAB1,ACTA2,GRB2,ACTB,ACTN4,EIF2S1,ACTC1,ACTG1,ELAVL1,ACTA1,ACTN1
Caveolar-mediated Endocytosis Signaling	5.43	0.127	9/71 (13%)	FLNB,ALB,ACTA2,FLNA,FLNC,ACTB,ACTC1,ACTG1,ACTA1
PI3K/AKT Signaling	4.97	0.0887	11/124 (9%)	YWHAQ,PPP2CB,HSP90B1,YWHAG,GAB1,HSP90AB1,GRB2,PPP2R2A,YWHAZ,HSP90AA1,EIF4E
Gα12/13 Signaling	4.77	0.0846	11/130 (8%)	MYL9,MYL2,MYL6,GAB1,GRB2,MYLPF,MYL4,MYL1,MYL3,F2,MYL12A
p70S6K Signaling	4.74	0.084	11/131 (8%)	YWHAQ,RPS6,PPP2CB,YWHAG,GAB1,GRB2,PPP2R2A,EEF2,YWHAZ,GNAI1,F2
HIPPO signaling	4.74	0.105	9/86 (10%)	YWHAQ,PPP2CB,PPP1CC,YWHAG,TJP2,PPP1R12A,PPP2R2A,YWHAZ,PPP1CA
Paxillin Signaling	4.56	0.0885	10/113 (9%)	GAB1,ACTA2,GRB2,ACTB,RAC1,ACTN4,ACTC1,ACTG1,ACTA1,ACTN1
Protein Ubiquitination Pathway	4.37	0.0588	15/255 (6%)	PSMD7,HSPA9,PSMA1,HSPD1,TCEB2,HSPA5,HSPA2,PSMC5,HSPA1L,HSPA8,HSP90B1,HSP90AB1,PSMA5,HSP90AA1,PSMC3
Ephrin Receptor Signaling	4.27	0.069	12/174 (7%)	GNB1,ACTR2,GNB4,ACTR3,ARPC1A,GRB2,ARPC2,ARPC5,GNAI1,RAC1,MAP4K4,ARPC4
Glycolysis I	4.22	0.2	5/25 (20%)	PGK1,ENO1,PGAM1,PKM,GAPDH
Cardiac Hypertrophy Signaling	4.18	0.0596	14/235 (6%)	MYL2,MYL6,GRB2,MYLPF,GNAI1,MYL1,EIF4E,MYL9,GNB1,GNB4,GAB1,MYL4,MYL3,MYL12A
MSP-RON Signaling Pathway	4.16	0.119	7/59 (12%)	GAB1,ACTA2,GRB2,ACTB,ACTC1,ACTG1,ACTA1
Mechanisms of Viral Exit from Host Cells	4.15	0.146	6/41 (15%)	ACTA2,ACTB,LMNB2,ACTC1,ACTG1,ACTA1
Huntington's Disease Signaling	4.06	0.0581	14/241 (6%)	HSPA8,GNB1,POLR2I,GNB4,GAB1,ATP5B,GRB2,CLTA,CLTC,HSPA9,CYCS,HSPA5,HSPA2,HSPA1L
Mitotic Roles of Polo-Like Kinase	3.84	0.106	7/66 (11%)	PPP2CB,SMC3,HSP90B1,HSP90AB1,PPP2R2A,HSP90AA1,CDK1
Aldosterone Signaling in Epithelial Cells	3.8	0.0663	11/166 (7%)	HSPA8,HSP90B1,GAB1,HSP90AB1,GRB2,HSPA9,HSP90AA1,HSPD1,HSPA5,HSPA2,HSPA1L
Glucocorticoid Receptor Signaling	3.8	0.0523	15/287 (5%)	POLR2I,GRB2,ACTB,HSPA9,RAC1,SMARCE1,HSPA5,HSPA2,HSPA1L,HSPA8,HSP90B1,GAB1,HSP90AB1,HSP90AA1,A2M
Acute Phase Response Signaling	3.74	0.0651	11/169 (7%)	PLG,ALB,ITIH3,FN1,C3,ITIH2,GRB2,A2M,F2,HNRNPK,C5
Agrin Interactions at Neuromuscular Junction	3.72	0.101	7/69 (10%)	ACTA2,ACTB,RAC1,ACTC1,CTTN,ACTG1,ACTA1
ERK/MAPK Signaling	3.71	0.0603	12/199 (6%)	YWHAQ,PPP2CB,PPP1CC,YWHAG,GAB1,PPP1R12A,GRB2,PPP2R2A,YWHAZ,RAC1,PPP1CA,EIF4E
Death Receptor Signaling	3.7	0.087	8/92 (9%)	ACTA2,ACTB,CYCS,SPTAN1,ACTC1,MAP4K4,ACTG1,ACTA1
Rac Signaling	3.69	0.0769	9/117 (8%)	ACTR2,ACTR3,ARPC1A,GAB1,GRB2,ARPC2,ARPC5,RAC1,ARPC4
Spliceosomal Cycle	3.52	1	2/2 (100%)	U2AF1/U2AF1L5,U2AF2
FAK Signaling	3.48	0.0808	8/99 (8%)	GAB1,ACTA2,GRB2,ACTB,RAC1,ACTC1,ACTG1,ACTA1
eNOS Signaling	3.41	0.0645	10/155 (6%)	HSPA8,HSP90B1,GAB1,HSP90AB1,GRB2,HSPA9,HSP90AA1,HSPA5,HSPA2,HSPA1L
CCR3 Signaling in Eosinophils	3.35	0.0692	9/130 (7%)	GNB1,GNB4,MPRIP,GAB1,PPP1R12A,GRB2,GNAI1,RAC1,MYLK
CD28 Signaling in T Helper Cells	3.32	0.0687	9/131 (7%)	ACTR2,ACTR3,ARPC1A,GAB1,GRB2,ARPC2,ARPC5,RAC1,ARPC4
NRF2-mediated Oxidative Stress Response	3.24	0.057	11/193 (6%)	GAB1,ACTA2,PRDX1,GRB2,ACTB,VCP,CCT7,DNAJA2,ACTC1,ACTG1,ACTA1
Tec Kinase Signaling	3.1	0.0588	10/170 (6%)	GNB1,GNB4,GAB1,ACTA2,GRB2,ACTB,GNAI1,ACTC1,ACTG1,ACTA1
Gluconeogenesis I	3.07	0.16	4/25 (16%)	PGK1,ENO1,PGAM1,GAPDH
Hereditary Breast Cancer Signaling	3.07	0.0634	9/142 (6%)	POLR2I,NPM1,GAB1,GRB2,H2AFX,ACTB,TUBG1,SMARCE1,CDK1
Crosstalk between Dendritic Cells and Natural Killer Cells	3.04	0.0787	7/89 (8%)	ACTA2,FSCN1,ACTB,FSCN2,ACTC1,ACTG1,ACTA1
phagosome maturation	3.03	0.0625	9/144 (6%)	TUBA1B,DYNLL1,TUBA1A,TUBB6,PRDX1,TUBB4B,TUBG1,TUBB,TUBB2B
Myc Mediated Apoptosis Signaling	2.87	0.0857	6/70 (9%)	YWHAQ,YWHAG,GAB1,GRB2,YWHAZ,CYCS
Systemic Lupus Erythematosus Signaling	2.7	0.0489	11/225 (5%)	GAB1,SNRPC,GRB2,SNRPF,IGHG4,SNRNP200,SNRPD1,SNRPE,SNRPD3,IGHG1,C5
Telomerase Signaling	2.49	0.0631	7/111 (6%)	PPP2CB,HSP90B1,GAB1,HSP90AB1,GRB2,PPP2R2A,HSP90AA1
Induction of Apoptosis by HIV1	2.42	0.0833	5/60 (8%)	SLC25A13,SLC25A6,SLC25A3,CYCS,SLC25A5
Endoplasmic Reticulum Stress Pathway	2.26	0.143	3/21 (14%)	HSP90B1,EIF2S1,HSPA5
Role of p14/p19ARF in Tumor Suppression	2.19	0.093	4/43 (9%)	NPM1,GAB1,GRB2,RAC1
Production of Nitric Oxide and Reactive Oxygen Species in Macrophages	2.17	0.0466	9/193 (5%)	PPP2CB,ALB,PPP1CC,GAB1,PPP1R12A,GRB2,PPP2R2A,RAC1,PPP1CA
CTLA4 Signaling in Cytotoxic T Lymphocytes	2.12	0.0606	6/99 (6%)	PPP2CB,GAB1,GRB2,PPP2R2A,CLTA,CLTC
IL-8 Signaling	2.12	0.0457	9/197 (5%)	MYL9,GNB1,GNB4,MYL2,GAB1,GRB2,GNAI1,RAC1,MAP4K4
Ephrin B Signaling	2.06	0.0685	5/73 (7%)	GNB1,GNB4,GNAI1,RAC1,HNRNPK
Cardiac β-adrenergic Signaling	2.03	0.0519	7/135 (5%)	GNB1,PPP2CB,GNB4,PPP1CC,PPP1R12A,PPP2R2A,PPP1CA
SAPK/JNK Signaling	2.02	0.0577	6/104 (6%)	GNB1,GAB1,GRB2,RAC1,MAP4K4,HNRNPK
Cell Cycle: G2/M DNA Damage Checkpoint Regulation	1.99	0.0816	4/49 (8%)	YWHAQ,YWHAG,YWHAZ,CDK1
IGF-1 Signaling	1.98	0.0566	6/106 (6%)	YWHAQ,CSNK2A1,YWHAG,GAB1,GRB2,YWHAZ
Dopamine Receptor Signaling	1.96	0.0649	5/77 (6%)	PPP2CB,PPP1CC,PPP1R12A,PPP2R2A,PPP1CA
Role of CHK Proteins in Cell Cycle Checkpoint Control	1.82	0.0727	4/55 (7%)	PPP2CB,PCNA,PPP2R2A,CDK1
Regulation of Cellular Mechanics by Calpain Protease	1.77	0.0702	4/57 (7%)	GRB2,ACTN4,CDK1,ACTN1
AMPK Signaling	1.76	0.0423	8/189 (4%)	PPP2CB,GAB1,GRB2,PPP2R2A,EEF2,ACTB,SMARCE1,ELAVL1
Neuregulin Signaling	1.73	0.0568	5/88 (6%)	RPS6,HSP90B1,HSP90AB1,GRB2,HSP90AA1
Role of Tissue Factor in Cancer	1.71	0.0492	6/122 (5%)	P4HB,GAB1,GRB2,RAC1,F2,EIF4E
Coagulation System	1.65	0.0857	3/35 (9%)	PLG,A2M,F2
Ceramide Signaling	1.64	0.0538	5/93 (5%)	PPP2CB,GAB1,GRB2,PPP2R2A,CYCS
PPAR Signaling	1.64	0.0538	5/93 (5%)	HSP90B1,HSP90AB1,GRB2,HSP90AA1,MAP4K4
IL-6 Signaling	1.63	0.0472	6/127 (5%)	COL1A1,CSNK2A1,GAB1,GRB2,A2M,MAP4K4
ERK5 Signaling	1.62	0.0635	4/63 (6%)	YWHAQ,YWHAG,GAB1,YWHAZ
Prostate Cancer Signaling	1.62	0.0532	5/94 (5%)	HSP90B1,GAB1,HSP90AB1,GRB2,HSP90AA1
Hypoxia Signaling in the Cardiovascular System	1.58	0.0615	4/65 (6%)	P4HB,HSP90B1,HSP90AB1,HSP90AA1
Cell Cycle Control of Chromosomal Replication	1.56	0.0789	3/38 (8%)	MCM5,MCM6,PCNA
CDK5 Signaling	1.54	0.0505	5/99 (5%)	PPP2CB,PPP1CC,PPP1R12A,PPP2R2A,PPP1CA
RAN Signaling	1.51	0.125	2/16 (13%)	KPNB1,RAN
Granzyme B Signaling	1.51	0.125	2/16 (13%)	LMNB2,CYCS
Uridine-5'-phosphate Biosynthesis	1.46	0.5	1/2 (50%)	CAD
Chemokine Signaling	1.46	0.0563	4/71 (6%)	MPRIP,MYL2,PPP1R12A,GNAI1
Insulin Receptor Signaling	1.44	0.0426	6/141 (4%)	PPP1CC,GAB1,PPP1R12A,GRB2,PPP1CA,EIF4E
Antiproliferative Role of Somatostatin Receptor 2	1.38	0.0533	4/75 (5%)	GNB1,GNB4,GAB1,GRB2
GADD45 Signaling	1.37	0.105	2/19 (11%)	PCNA,CDK1
Androgen Signaling	1.36	0.045	5/111 (5%)	GNB1,POLR2I,GNB4,GNAI1,HSP90AA1
Cardiomyocyte Differentiation via BMP Receptors	1.33	0.1	2/20 (10%)	MYL2,MYH7
Nitric Oxide Signaling in the Cardiovascular System	1.33	0.0442	5/113 (4%)	HSP90B1,GAB1,HSP90AB1,GRB2,HSP90AA1
Dendritic Cell Maturation	1.32	0.0368	7/190 (4%)	COL1A1,GAB1,GRB2,FSCN1,FSCN2,IGHG4,IGHG1
Diphthamide Biosynthesis	1.29	0.333	1/3 (33%)	EEF2
NADH Repair	1.29	0.333	1/3 (33%)	GAPDH
Hypusine Biosynthesis	1.29	0.333	1/3 (33%)	EIF5A
Oxidized GTP and dGTP Detoxification	1.29	0.333	1/3 (33%)	RUVBL2
S-adenosyl-L-methionine Biosynthesis	1.29	0.333	1/3 (33%)	MAT2A
Renal Cell Carcinoma Signaling	1.28	0.0494	4/81 (5%)	GAB1,GRB2,RAC1,TCEB2
Macropinocytosis Signaling	1.28	0.0494	4/81 (5%)	GAB1,GRB2,RAC1,ACTN4
Docosahexaenoic Acid (DHA) Signaling	1.21	0.0577	3/52 (6%)	GAB1,GRB2,CYCS
phagosome formation	1.21	0.041	5/122 (4%)	FN1,GAB1,GRB2,IGHG4,IGHG1
Dopamine-DARPP32 Feedback in cAMP Signaling	1.2	0.037	6/162 (4%)	PPP2CB,PPP1CC,PPP1R12A,PPP2R2A,GNAI1,PPP1CA
G Beta Gamma Signaling	1.18	0.0455	4/88 (5%)	GNB1,GNB4,GRB2,GNAI1
PRPP Biosynthesis I	1.17	0.25	1/4 (25%)	PRPS1
Apoptosis Signaling	1.16	0.0449	4/89 (4%)	CYCS,SPTAN1,MAP4K4,CDK1
Reelin Signaling in Neurons	1.12	0.0435	4/92 (4%)	GAB1,GRB2,ARHGEF11,DAB1
P2Y Purigenic Receptor Signaling Pathway	1.1	0.0379	5/132 (4%)	GNB1,GNB4,GAB1,GRB2,GNAI1
Creatine-phosphate Biosynthesis	1.08	0.2	1/5 (20%)	MAP4K4
Ephrin A Signaling	1.07	0.05	3/60 (5%)	GAB1,GRB2,RAC1
Intrinsic Prothrombin Activation Pathway	1.05	0.069	2/29 (7%)	COL1A1,F2
Role of Pattern Recognition Receptors in Recognition of Bacteria and Viruses	1.04	0.0365	5/137 (4%)	C3,GAB1,GRB2,EIF2S1,C5
Endometrial Cancer Signaling	1	0.0469	3/64 (5%)	GAB1,GRB2,CTNNA1
Rapoport-Luebering Glycolytic Shunt	1	0.167	1/6 (17%)	PGAM1
Cell Cycle: G1/S Checkpoint Regulation	1	0.0469	3/64 (5%)	RPL11,RPL5,GNL3
IL-2 Signaling	1	0.0469	3/64 (5%)	CSNK2A1,GAB1,GRB2
CREB Signaling in Neurons	0.993	0.0326	6/184 (3%)	GNB1,POLR2I,GNB4,GAB1,GRB2,GNAI1
G Protein Signaling Mediated by Tubby	0.975	0.0625	2/32 (6%)	GNB1,GNB4
UVB-Induced MAPK Signaling	0.972	0.0455	3/66 (5%)	GAB1,GRB2,EIF4E
Lymphotoxin β Receptor Signaling	0.957	0.0448	3/67 (4%)	GAB1,GRB2,CYCS
RAR Activation	0.945	0.0316	6/190 (3%)	CSNK2A1,ACTB,RAC1,SMARCE1,RPL7A,PSMC5
EGF Signaling	0.943	0.0441	3/68 (4%)	CSNK2A1,GAB1,GRB2
Pyrimidine Ribonucleotides De Novo Biosynthesis	0.931	0.0588	2/34 (6%)	CAD,DDX3X
CCR5 Signaling in Macrophages	0.929	0.0435	3/69 (4%)	GNB1,GNB4,GNAI1
Relaxin Signaling	0.92	0.0333	5/150 (3%)	GNB1,GNB4,GAB1,GRB2,GNAI1
Glioma Invasiveness Signaling	0.915	0.0429	3/70 (4%)	PLG,GAB1,GRB2
Cell Cycle Regulation by BTG Family Proteins	0.911	0.0571	2/35 (6%)	PPP2CB,PPP2R2A
Amyotrophic Lateral Sclerosis Signaling	0.895	0.036	4/111 (4%)	GAB1,GRB2,RAC1,CYCS
p53 Signaling	0.895	0.036	4/111 (4%)	PCNA,GAB1,GRB2,GNL3
Complement System	0.871	0.0541	2/37 (5%)	C3,C5
HIF1α Signaling	0.855	0.0348	4/115 (3%)	GAB1,GRB2,HSP90AA1,TCEB2
Role of PI3K/AKT Signaling in the Pathogenesis of Influenza	0.838	0.0395	3/76 (4%)	GAB1,GRB2,GNAI1
GDNF Family Ligand-Receptor Interactions	0.838	0.0395	3/76 (4%)	GAB1,GRB2,RAC1
Ketolysis	0.837	0.111	1/9 (11%)	HADHB
Netrin Signaling	0.834	0.0513	2/39 (5%)	RAC1,ABLIM1
Role of PKR in Interferon Induction and Antiviral Response	0.817	0.05	2/40 (5%)	CYCS,EIF2S1
Cyclins and Cell Cycle Regulation	0.814	0.0385	3/78 (4%)	PPP2CB,PPP2R2A,CDK1
Gαi Signaling	0.808	0.0333	4/120 (3%)	GNB1,GNB4,GRB2,GNAI1
Ketogenesis	0.795	0.1	1/10 (10%)	HADHB
ATM Signaling	0.791	0.0375	3/80 (4%)	SMC3,H2AFX,CDK1
Sphingosine-1-phosphate Signaling	0.79	0.0328	4/122 (3%)	GAB1,GRB2,GNAI1,RAC1
Growth Hormone Signaling	0.78	0.037	3/81 (4%)	GAB1,GRB2,A2M
Wnt/β-catenin Signaling	0.768	0.0296	5/169 (3%)	PPP2CB,GJA1,CSNK2A1,PPP2R2A,RUVBL2
IL-3 Signaling	0.758	0.0361	3/83 (4%)	GAB1,GRB2,RAC1
Small Cell Lung Cancer Signaling	0.748	0.0357	3/84 (4%)	GAB1,GRB2,CYCS
PEDF Signaling	0.748	0.0357	3/84 (4%)	GAB1,GRB2,RAC1
FLT3 Signaling in Hematopoietic Progenitor Cells	0.737	0.0353	3/85 (4%)	GAB1,GRB2,EIF4E
IL-9 Signaling	0.737	0.0444	2/45 (4%)	GAB1,GRB2
LPS-stimulated MAPK Signaling	0.727	0.0349	3/86 (3%)	GAB1,GRB2,RAC1
Cleavage and Polyadenylation of Pre-mRNA	0.723	0.0833	1/12 (8%)	CPSF6
Glutaryl-CoA Degradation	0.723	0.0833	1/12 (8%)	HADHB
BER pathway	0.723	0.0833	1/12 (8%)	PCNA
α-Adrenergic Signaling	0.717	0.0345	3/87 (3%)	GNB1,GNB4,GNAI1
Autoimmune Thyroid Disease Signaling	0.708	0.0426	2/47 (4%)	IGHG4,IGHG1
Hematopoiesis from Pluripotent Stem Cells	0.708	0.0426	2/47 (4%)	IGHG4,IGHG1
PPARα/RXRα Activation	0.705	0.0281	5/178 (3%)	HSP90B1,HSP90AB1,GRB2,HSP90AA1,MAP4K4
Primary Immunodeficiency Signaling	0.694	0.0417	2/48 (4%)	IGHG4,IGHG1
Mevalonate Pathway I	0.692	0.0769	1/13 (8%)	HADHB
FGF Signaling	0.688	0.0333	3/90 (3%)	GAB1,GRB2,RAC1
PDGF Signaling	0.688	0.0333	3/90 (3%)	CSNK2A1,GAB1,GRB2
IL-1 Signaling	0.679	0.033	3/91 (3%)	GNB1,GNB4,GNAI1
Isoleucine Degradation I	0.663	0.0714	1/14 (7%)	HADHB
Role of NFAT in Regulation of the Immune Response	0.66	0.027	5/185 (3%)	GNB1,GNB4,GAB1,GRB2,GNAI1
B Cell Receptor Signaling	0.66	0.027	5/185 (3%)	GAB1,GRB2,IGHG4,RAC1,IGHG1
3-phosphoinositide Biosynthesis	0.654	0.0269	5/186 (3%)	PPP1CC,GAB1,PPP1R12A,GRB2,PPP1CA
Xenobiotic Metabolism Signaling	0.64	0.0245	7/286 (2%)	PPP2CB,HSP90B1,GAB1,HSP90AB1,GRB2,PPP2R2A,HSP90AA1
Telomere Extension by Telomerase	0.637	0.0667	1/15 (7%)	HNRNPA1
FcγRIIB Signaling in B Lymphocytes	0.631	0.0377	2/53 (4%)	GAB1,GRB2
Role of NFAT in Cardiac Hypertrophy	0.618	0.026	5/192 (3%)	GNB1,GNB4,GAB1,GRB2,GNAI1
TR/RXR Activation	0.617	0.0306	3/98 (3%)	ENO1,GAB1,GRB2
Extrinsic Prothrombin Activation Pathway	0.612	0.0625	1/16 (6%)	F2
Mismatch Repair in Eukaryotes	0.612	0.0625	1/16 (6%)	PCNA
Methionine Degradation I (to Homocysteine)	0.612	0.0625	1/16 (6%)	MAT2A
Parkinson's Signaling	0.612	0.0625	1/16 (6%)	CYCS
Melanoma Signaling	0.607	0.0364	2/55 (4%)	GAB1,GRB2
RANK Signaling in Osteoclasts	0.593	0.0297	3/101 (3%)	GAB1,GRB2,GSN
Superpathway of Geranylgeranyldiphosphate Biosynthesis I (via Mevalonate)	0.59	0.0588	1/17 (6%)	HADHB
UVA-Induced MAPK Signaling	0.585	0.0294	3/102 (3%)	GAB1,GRB2,CYCS
Valine Degradation I	0.568	0.0556	1/18 (6%)	HADHB
Cysteine Biosynthesis III (mammalia)	0.568	0.0556	1/18 (6%)	MAT2A
DNA damage-induced 14-3-3σ Signaling	0.549	0.0526	1/19 (5%)	CDK1
Role of Macrophages, Fibroblasts and Endothelial Cells in Rheumatoid Arthritis	0.538	0.0227	7/309 (2%)	FN1,GAB1,GRB2,IGHG4,RAC1,IGHG1,C5
Gαs Signaling	0.533	0.0275	3/109 (3%)	GNB1,GNB4,ADD1
Oxidative Phosphorylation	0.533	0.0275	3/109 (3%)	ATP5B,ATP5A1,CYCS
T Cell Receptor Signaling	0.533	0.0275	3/109 (3%)	GAB1,GRB2,RAC1
Granzyme A Signaling	0.53	0.05	1/20 (5%)	HIST1H1B
CNTF Signaling	0.525	0.0317	2/63 (3%)	GAB1,GRB2
PCP pathway	0.525	0.0317	2/63 (3%)	RAC1,PFN2
Gαq Signaling	0.521	0.025	4/160 (3%)	GNB1,GNB4,GAB1,GRB2
Corticotropin Releasing Hormone Signaling	0.519	0.027	3/111 (3%)	ARPC5,GNAI1,KRT1
Maturity Onset Diabetes of Young (MODY) Signaling	0.512	0.0476	1/21 (5%)	GAPDH
Tryptophan Degradation III (Eukaryotic)	0.512	0.0476	1/21 (5%)	HADHB
Thrombopoietin Signaling	0.507	0.0308	2/65 (3%)	GAB1,GRB2
Neuropathic Pain Signaling In Dorsal Horn Neurons	0.499	0.0263	3/114 (3%)	TACR1,GAB1,GRB2
HGF Signaling	0.493	0.0261	3/115 (3%)	GAB1,GRB2,RAC1
Molecular Mechanisms of Cancer	0.49	0.0214	8/374 (2%)	GAB1,GRB2,GNAI1,RAC1,CTNNA1,ARHGEF11,CYCS,CTNND1
Role of IL-17A in Arthritis	0.489	0.0299	2/67 (3%)	GAB1,GRB2
NGF Signaling	0.48	0.0256	3/117 (3%)	GAB1,GRB2,RAC1
Pancreatic Adenocarcinoma Signaling	0.474	0.0254	3/118 (3%)	GAB1,GRB2,RAC1
ErbB2-ErbB3 Signaling	0.473	0.029	2/69 (3%)	GAB1,GRB2
Fc Epsilon RI Signaling	0.468	0.0252	3/119 (3%)	GAB1,GRB2,RAC1
PTEN Signaling	0.468	0.0252	3/119 (3%)	CSNK2A1,GRB2,RAC1
Tumoricidal Function of Hepatic Natural Killer Cells	0.465	0.0417	1/24 (4%)	CYCS
Estrogen-mediated S-phase Entry	0.465	0.0417	1/24 (4%)	CDK1
Synaptic Long Term Potentiation	0.462	0.025	3/120 (3%)	PPP1CC,PPP1R12A,PPP1CA
Renin-Angiotensin Signaling	0.462	0.025	3/120 (3%)	GAB1,GRB2,RAC1
Role of JAK1 and JAK3 in γc Cytokine Signaling	0.457	0.0282	2/71 (3%)	GAB1,GRB2
Natural Killer Cell Signaling	0.45	0.0246	3/122 (2%)	GAB1,GRB2,RAC1
iCOS-iCOSL Signaling in T Helper Cells	0.45	0.0246	3/122 (2%)	GAB1,GRB2,RAC1
Superpathway of Inositol Phosphate Compounds	0.45	0.0221	5/226 (2%)	PPP1CC,GAB1,PPP1R12A,GRB2,PPP1CA
ErbB4 Signaling	0.449	0.0278	2/72 (3%)	GAB1,GRB2
GM-CSF Signaling	0.441	0.0274	2/73 (3%)	GAB1,GRB2
Antiproliferative Role of TOB in T Cell Signaling	0.437	0.0385	1/26 (4%)	PABPC1
Type II Diabetes Mellitus Signaling	0.422	0.0236	3/127 (2%)	GAB1,GRB2,PKM
Atherosclerosis Signaling	0.422	0.0236	3/127 (2%)	COL1A1,ALB,GLG1
NF-κB Signaling	0.42	0.0222	4/180 (2%)	CSNK2A1,GAB1,GRB2,MAP4K4
IL-15 Signaling	0.42	0.0263	2/76 (3%)	GAB1,GRB2
Neurotrophin/TRK Signaling	0.42	0.0263	2/76 (3%)	GAB1,GRB2
Angiopoietin Signaling	0.413	0.026	2/77 (3%)	GAB1,GRB2
Non-Small Cell Lung Cancer Signaling	0.413	0.026	2/77 (3%)	GAB1,GRB2
Estrogen-Dependent Breast Cancer Signaling	0.413	0.026	2/77 (3%)	GAB1,GRB2
IL-17A Signaling in Airway Cells	0.413	0.026	2/77 (3%)	GAB1,GRB2
Superpathway of Cholesterol Biosynthesis	0.412	0.0357	1/28 (4%)	HADHB
GNRH Signaling	0.412	0.0233	3/129 (2%)	GRB2,GNAI1,RAC1
VDR/RXR Activation	0.406	0.0256	2/78 (3%)	CSNK2A1,PSMC5
Role of BRCA1 in DNA Damage Response	0.406	0.0256	2/78 (3%)	ACTB,SMARCE1
CD40 Signaling	0.406	0.0256	2/78 (3%)	GAB1,GRB2
D-myo-inositol (1,4,5,6)-Tetrakisphosphate Biosynthesis	0.401	0.0229	3/131 (2%)	PPP1CC,PPP1R12A,PPP1CA
D-myo-inositol (3,4,5,6)-tetrakisphosphate Biosynthesis	0.401	0.0229	3/131 (2%)	PPP1CC,PPP1R12A,PPP1CA
Erythropoietin Signaling	0.399	0.0253	2/79 (3%)	GAB1,GRB2
Regulation of IL-2 Expression in Activated and Anergic T Lymphocytes	0.399	0.0253	2/79 (3%)	GRB2,RAC1
PKCθ Signaling in T Lymphocytes	0.396	0.0227	3/132 (2%)	GAB1,GRB2,RAC1
HMGB1 Signaling	0.391	0.0226	3/133 (2%)	GAB1,GRB2,RAC1
Sonic Hedgehog Signaling	0.389	0.0333	1/30 (3%)	CDK1
Superpathway of Methionine Degradation	0.378	0.0323	1/31 (3%)	MAT2A
Prolactin Signaling	0.374	0.0241	2/83 (2%)	GAB1,GRB2
JAK/Stat Signaling	0.374	0.0241	2/83 (2%)	GAB1,GRB2
Colorectal Cancer Metastasis Signaling	0.37	0.0202	5/247 (2%)	GNB1,GNB4,GAB1,GRB2,RAC1
Cytotoxic T Lymphocyte-mediated Apoptosis of Target Cells	0.368	0.0312	1/32 (3%)	CYCS
Pyrimidine Ribonucleotides Interconversion	0.368	0.0312	1/32 (3%)	DDX3X
Fatty Acid β-oxidation I	0.368	0.0312	1/32 (3%)	HADHB
Allograft Rejection Signaling	0.368	0.0238	2/84 (2%)	IGHG4,IGHG1
IL-17 Signaling	0.362	0.0235	2/85 (2%)	GAB1,GRB2
Leptin Signaling in Obesity	0.362	0.0235	2/85 (2%)	GAB1,GRB2
Aryl Hydrocarbon Receptor Signaling	0.358	0.0214	3/140 (2%)	HSP90B1,HSP90AB1,HSP90AA1
NF-κB Activation by Viruses	0.356	0.0233	2/86 (2%)	GAB1,GRB2
Oncostatin M Signaling	0.348	0.0294	1/34 (3%)	GRB2
TWEAK Signaling	0.348	0.0294	1/34 (3%)	CYCS
HER-2 Signaling in Breast Cancer	0.344	0.0227	2/88 (2%)	GAB1,GRB2
VEGF Family Ligand-Receptor Interactions	0.344	0.0227	2/88 (2%)	GAB1,GRB2
Ovarian Cancer Signaling	0.34	0.0208	3/144 (2%)	GJA1,GAB1,GRB2
Nucleotide Excision Repair Pathway	0.339	0.0286	1/35 (3%)	POLR2I
Communication between Innate and Adaptive Immune Cells	0.339	0.0225	2/89 (2%)	IGHG4,IGHG1
IL-4 Signaling	0.339	0.0225	2/89 (2%)	GAB1,GRB2
Synaptic Long Term Depression	0.332	0.0205	3/146 (2%)	PPP2CB,PPP2R2A,GNAI1
IL-12 Signaling and Production in Macrophages	0.332	0.0205	3/146 (2%)	ALB,GAB1,GRB2
Acute Myeloid Leukemia Signaling	0.328	0.022	2/91 (2%)	GAB1,GRB2
3-phosphoinositide Degradation	0.324	0.0203	3/148 (2%)	PPP1CC,PPP1R12A,PPP1CA
Factors Promoting Cardiogenesis in Vertebrates	0.323	0.0217	2/92 (2%)	MYL2,MYH7
D-myo-inositol-5-phosphate Metabolism	0.32	0.0201	3/149 (2%)	PPP1CC,PPP1R12A,PPP1CA
Melanocyte Development and Pigmentation Signaling	0.308	0.0211	2/95 (2%)	GAB1,GRB2
Inhibition of Matrix Metalloproteases	0.306	0.0256	1/39 (3%)	A2M
Neuroprotective Role of THOP1 in Alzheimer's Disease	0.298	0.025	1/40 (3%)	PLG
ErbB Signaling	0.293	0.0204	2/98 (2%)	GAB1,GRB2
Glioblastoma Multiforme Signaling	0.282	0.0189	3/159 (2%)	GAB1,GRB2,RAC1
Chronic Myeloid Leukemia Signaling	0.267	0.0192	2/104 (2%)	GAB1,GRB2
Mouse Embryonic Stem Cell Pluripotency	0.259	0.0189	2/106 (2%)	GAB1,GRB2
Role of Oct4 in Mammalian Embryonic Stem Cell Pluripotency	0.257	0.0217	1/46 (2%)	IGF2BP1
Type I Diabetes Mellitus Signaling	0.243	0.0182	2/110 (2%)	CYCS,HSPD1
Glioma Signaling	0.243	0.0182	2/110 (2%)	GAB1,GRB2
Mitochondrial Dysfunction	0.243	0.0175	3/171 (2%)	ATP5B,ATP5A1,CYCS
TNFR1 Signaling	0.24	0.0204	1/49 (2%)	CYCS
Assembly of RNA Polymerase II Complex	0.234	0.02	1/50 (2%)	POLR2I
Amyloid Processing	0.229	0.0196	1/51 (2%)	CSNK2A1
CD27 Signaling in Lymphocytes	0.224	0.0192	1/52 (2%)	CYCS
Semaphorin Signaling in Neurons	0.219	0.0189	1/53 (2%)	RAC1
Phototransduction Pathway	0.219	0.0189	1/53 (2%)	GNB1
Glutamate Receptor Signaling	0.2	0.0175	1/57 (2%)	GNB1
